# Supplementary material for: Effects of Salinity on Physicochemical Properties, Flavor Compounds, and Bacterial Communities in Broad Bean Paste-Meju Fermentation
Source: Foods. 2024 Jul 2;13(13):2108. doi: 10.3390/foods13132108 (PMC11241834; doi:10.3390/foods13132108)
Supplement: Supplementary file 1 [file foods-13-02108-s001.zip]

Archive with 1 entries (1 files):
- foods-3062900-supplementary.pdf
